# Supplementary material for: The physical chemistry of interphase loop extrusion
Source: bioRxiv. 2024 Aug 24:2024.08.23.609419. Preprint. [Version 1] doi: 10.1101/2024.08.23.609419 (PMC11370536; doi:10.1101/2024.08.23.609419)
Supplement: Supplement 1 [file media-1.zip]

Archive with 2 entries (2 files):
- Movie_M1.mp4
- __MACOSX/._Movie_M1.mp4
